# Supplementary material for: Transposable element abundance correlates with mode of transmission in microsporidian parasites
Source: Mob DNA. 2020 Jun 23;11:19. doi: 10.1186/s13100-020-00218-8 (PMC7313128; doi:10.1186/s13100-020-00218-8)
Supplement: Supplementary file 1 — Additional file 1. Microsporidian assemblies analyzed in our study. [file 13100_2020_218_MOESM1_ESM.xlsx]

## Sheet: Planilha1
Additional file 1: List of microsporidian assemblies and genome parameters.
Lineage	GenBank assembly accession	Size (Mb)	CDS (Mb)	GC%	Scaffolds	Gene	Protein
Amphiamblys sp.	GCA_001875675.1	5.62015	3.57	50.2	1727	3695	3642
Anncaliia algerae PRA109	GCA_000385855.2	17.5349	3.03	28.60	7113	5307	5245
Anncaliia algerae PRA339	GCA_000385875.2	12.1634	2.88	28.10	431	3659	3598
Anncaliia algerae Undeen	GCA_000313815.1	13.8234	2.15	25.50	8427	-	-
Edhazardia aedis	GCA_000230595.3	51.348	4.44	22.8	1429	4262	4190
Encephalitozoon cuniculi EC1	GCA_000221285.2	2.28811	-	46.90	71	-	-
Encephalitozoon cuniculi EC2	GCA_000221265.2	2.28123	-	46.80	54	-	-
Encephalitozoon cuniculi EC3	GCA_000221245.2	2.2647	-	46.80	60	-	-
Encephalitozoon cuniculi EcunIII-L	GCA_001078035.1	2.2923	1.96	46.90	15	1896	1834
Encephalitozoon cuniculi GB-M1	GCA_000091225.1	2.4975	2.15	47.30	11	2029	1996
Encephalitozoon hellem	GCA_000277815.3	2.2517	1.98	43.36	12	-	1847
Encephalitozoon intestinalis	GCA_000146465.1	2.2169	1.98	41.5182	11	-	1938
Encephalitozoon romaleae	GCA_000280035.2	2.1875	1.94	40.3432	13	-	1831
Enterocytozoon bieneusi	GCA_000209485.1	3.86074	2.61	33.7	1733	3806	3632
Enterocytozoon hepatopenaei	GCA_002081675.1	3.25352	2.33	25.50	62	2536	2536
Enterospora canceri	GCA_002087915.1	3.09538	1.82	40.2	537	2178	2169
Hamiltosporidium magnivora BE-OM-2	GCA_004325065.1	20.7341	4.9	25.80	3550	4658	4658
Hamiltosporidium magnivora IL-BN-2	GCA_004325035.1	17.1898	4.278	25.70	3833	4180	4180
Hamiltosporidium tvaerminnensis FI-OER-3-3	GCA_004325045.1	18.3444	4.518	25.80	2915	4121	4121
Hamiltosporidium tvaerminnensis IL-G-3	GCA_004325075.1	25.2027	6.643	26.10	2738	6203	6203
Hepatospora eriocheir Canceri	GCA_002087875.1	4.83479	1.983	23.20	2344	3058	3052
Hepatospora eriocheir GB1	GCA_002087885.1	4.57028	1.891	22.40	1300	2716	2691
Mitosporidium daphniae	GCA_000760515.1	5.63696	3.831	43	612	3330	3330
Nematocida displodere	GCA_001642395.1	3.0664	2.64	49.1	42	2278	2278
Nematocida parisii ERTm1	GCA_000250985.1	4.07135	2.936	34.60	65	2722	2661
Nematocida parisii ERTm3	GCA_000190615.1	4.1476	2.875	34.50	53	2788	2726
Nematocida sp. 1 ERTm2	GCA_000250695.1	4.70071	3.002	38.40	202	2831	2770
Nematocida sp. ERTm5	GCA_001642415.1	4.39761	3.204	33.5	186	2709	2709
Nematocida sp. 1 ERTm6	GCA_000738915.1	4.27604	2.886	38.40	24	2491	2433
Nosema apis BRL 01	GCA_000447185.1	8.5695	2.28	18.9	554	2764	2764
Nosema bombycis CQ1	GCA_000383075.1	15.6898	3.34	32.2	1607	4468	4468
Nosema ceranae BRL01	GCA_000182985.1	7.86022	2.023	25.30	5465	2376	2060
Nosema ceranae PA08	GCA_000988165.1	5.69075	2.51	25.40	536	3264	3209
Ordospora colligata FI-SK-17-1	GCA_004325055.1	2.26	1.927	38.7	26	1849	1800
Ordospora colligata GB-EP-1	GCA_004324935.1	2.3	1.939	38.70	18	1857	1808
Ordospora colligata NO-V-7	GCA_004324945.1	2.32	1.946	38.60	21	1862	1813
Ordospora colligata OC4	GCA_000803265.1	2.2905	1.948	38.5	15	1879	1820
Pseudoloma neurophilia	GCA_001432165.1	5.24841	2.885	29.6	1603	3645	3644
Rozella allomycis	GCA_000442015.1	11.8593	7.439	35	1059	6350	6350
Spraguea lophii 42_110	GCA_000430065.1	4.98088	2.539	23.40	1392	2585	2499
Spraguea lophii Celtic Deep	GCA_001887945.1	5.76477	-	23.20	390	-	-
Spraguea lophii EM120	GCA_001887935.1	5.76477	-	23.20	390	-	-
Spraguea lophii North Atlantic	GCA_001888035.1	5.85001	-	23.20	439	-	-
Spraguea lophii RA12034	GCA_001887975.1	5.80224	-	23.10	422	-	-
Trachipleistophora hominis	GCA_000316135.1	8.49818	2.809	35.3	310	3253	3212
Vavraia culicis	GCA_000192795.1	6.11869	2.869	39.9	379	2825	2773
Vittaforma corneae	GCA_000231115.1	3.21352	2.15	36.7	220	2293	2239
