# Supplementary material for: Transposable element abundance correlates with mode of transmission in microsporidian parasites
Source: Mob DNA. 2020 Jun 23;11:19. doi: 10.1186/s13100-020-00218-8 (PMC7313128; doi:10.1186/s13100-020-00218-8)
Supplement: Supplementary file 2 — Additional file 2. Content of distinct TE classes in the microsporidian assemblies. [file 13100_2020_218_MOESM2_ESM.xlsx]

## Sheet: Planilha1
Additional file 2: Content of distinct TE classes in each lineage.
Lineage	Genome size (Mb)	Tes	LTR			DNA			LINE			Unknown
		% Total	Fragments	Total_Mb	% TE in genome	Fragments	Total_Mb	% TE in genome	Fragments	Total_Mb	% TE in genome	Fragments	Total_Mb	% TE in genome
Amphiamblys sp.	5.62015	23.4249	599	0.179116	3.18703	3955	0.819228	14.5766	1535	0.318172	5.66128	0	0	0
Anncaliia algerae PRA109	17.5349	1.64481	81	0.000104	0.000593102	1778	0.288313	1.64422	0	0	0	0	0	0
Anncaliia algerae PRA339	12.1634	1.34541	137	0	0	1382	0.163648	1.34541	0	0	0	0	0	0
Anncaliia algerae Undeen	13.8234	15.7476	1159	0.276561	2.00067	6804	1.9003	13.747	0	0	0	0	0	0
Edhazardia aedis	51.348	8.21288	337	0.054136	0.10543	21525	4.13993	8.06249	69	0.023087	0.0449618	0	0	0
Encephalitozoon cuniculi EC1	2.28811	1.11035	0	0	0	95	0.025406	1.11035	0	0	0	0	0	0
Encephalitozoon cuniculi EC2	2.28123	0.544574	0	0	0	74	0.012423	0.544574	0	0	0	0	0	0
Encephalitozoon cuniculi EC3	2.2647	0.791762	0	0	0	65	0.017931	0.791762	0	0	0	0	0	0
Encephalitozoon cuniculi EcunIII-L	2.2923	#VALUE!	-	-	-	-	-	-	-	-	-	-	-	-
Encephalitozoon cuniculi GB-M1	2.4975	8.94751	0	0	0	185	0.209043	8.37009	0	0	0	4	0.014421	0.577417
Encephalitozoon hellem	2.2517	#VALUE!	-	-	-	-	-	-	-	-	-	-	-	-
Encephalitozoon intestinalis	2.2169	#VALUE!	-	-	-	-	-	-	-	-	-	-	-	-
Encephalitozoon romaleae	2.1875	#VALUE!	-	-	-	-	-	-	-	-	-	-	-	-
Enterocytozoon bieneusi	3.86074	12.8582	232	0.034157	0.884727	410	0.396021	10.2577	246	0.066244	1.71584	0	0	0
Enterocytozoon hepatopenaei	3.25352	2.34942	208	0.076439	2.34942	0	0	0	0	0	0	0	0	0
Enterospora canceri	3.09538	4.06854	47	0.010411	0.336339	253	0.10591	3.42155	23	0.009616	0.310656	0	0	0
Hamiltosporidium magnivora BE-OM-2	20.7341	12.7582	64	0.01641	0.0791448	10321	2.02423	9.76279	3986	0.604669	2.9163	0	0	0
Hamiltosporidium magnivora IL-BN-2	17.1898	11	54	0.020037	0.116563	7964	1.41786	8.24824	3299	0.45298	2.63516	0	0	0
Hamiltosporidium tvaerminnensis FI-OER-3-3	18.3444	10.5686	96	0.023856	0.130045	9463	1.47986	8.06712	3268	0.435026	2.37144	0	0	0
Hamiltosporidium tvaerminnensis IL-G-3	25.2027	15.2094	104	0.025247	0.100176	13161	2.60399	10.3322	4977	1.20204	4.76948	8	0.001893	0.00751111
Hepatospora eriocheir Canceri	4.83479	13.2159	168	0.037881	0.783508	1536	0.601082	12.4324	0	0	0	0	0	0
Hepatospora eriocheir GB1	4.57028	8.23394	100	0.017323	0.379036	1310	0.26199	5.73247	0	0	0	466	0.097001	2.12243
Mitosporidium daphniae	5.63696	2.35233	46	0.00066	0.0117084	372	0.13194	2.34062	0	0	0	0	0	0
Nematocida displodere	3.0664	3.36851	103	0.103292	3.36851	0	0	0	0	0	0	0	0	0
Nematocida parisii ERTm1	4.07135	2.3924	10	0	0	393	0.097403	2.3924	0	0	0	0	0	0
Nematocida parisii ERTm3	4.1476	5.58511	8	0	0	826	0.207442	5.0015	112	0.024206	0.583615	0	0	0
Nematocida sp. 1 ERTm2	4.70071	8.89865	6	0	0	819	0.4183	8.89865	0	0	0	0	0	0
Nematocida sp. ERTm5	4.39761	3.35426	8	0	0	495	0.147507	3.35426	0	0	0	0	0	0
Nematocida sp. 1 ERTm6	4.27604	3.40724	5	8.3e-05	0.00194105	365	0.145612	3.4053	0	0	0	0	0	0
Nosema apis BRL 01	8.5695	6.66452	186	0.027129	0.316576	956	0.275576	3.21578	1072	0.268411	3.13217	0	0	0
Nosema bombycis CQ1	15.6898	33.4147	1140	0.254546	1.62237	13133	4.80169	30.6039	436	0.1852	1.18039	58	0.001255	0.00799884
Nosema ceranae BRL01	7.86022	21.6436	234	0.048577	0.618011	5359	1.64625	20.9441	45	0.006405	0.0814863	0	0	0
Nosema ceranae PA08	5.69075	6.47261	224	0.074842	1.31515	726	0.275461	4.84051	96	0.018037	0.316953	0	0	0
Ordospora colligata FI-SK-17-1	2.26	-	-	-	-	-	-	-	-	-	-	-	-	-
Ordospora colligata GB-EP-1	2.3	-	-	-	-	-	-	-	-	-	-	-	-	-
Ordospora colligata NO-V-7	2.32	-	-	-	-	-	-	-	-	-	-	-	-	-
Ordospora colligata OC4	2.2905		-	-	-	-	-	-	-	-	-	-	-	-
Pseudoloma neurophilia	5.24841	4.82438	612	0.09707	1.84951	627	0.132939	2.53294	180	0.023194	0.441924	0	0	0
Rozella allomycis	11.8593	1.49456	650	0.082646	0.696889	713	0.094598	0.797671	0	0	0	0	0	0
Spraguea lophii 42_110	4.98088	3.21429	118	0.00764	0.153387	1143	0.147856	2.96847	108	0.004604	0.0924335	0	0	0
Spraguea lophii Celtic Deep	5.76477	6.68569	237	0.007593	0.131714	1351	0.377822	6.55398	0	0	0	0	0	0
Spraguea lophii EM120	5.76477	6.37057	12	9.3e-05	0.00161325	1349	0.36071	6.25714	230	0.006446	0.111817	0	0	0
Spraguea lophii North Atlantic	5.85001	8.17661	310	0.030073	0.514068	1337	0.435034	7.43647	208	0.013225	0.226068	0	0	0
Spraguea lophii RA12034	5.80224	7.17907	11	0.000214	0.00368823	1434	0.397741	6.85495	285	0.018592	0.320428	0	0	0
Trachipleistophora hominis	8.49818	2.23631	30	0.000398	0.00468335	2133	0.157642	1.85501	478	0.032006	0.376622	0	0	0
Vavraia culicis	6.11869	3.64809	11	0.000508	0.00830243	617	0.222707	3.63978	0	0	0	0	0	0
Vittaforma corneae	3.21352	3.16544	3	0	0	206	0.101722	3.16544	0	0	0	0	0	0
