# Supplementary material for: Transposable element abundance correlates with mode of transmission in microsporidian parasites
Source: Mob DNA. 2020 Jun 23;11:19. doi: 10.1186/s13100-020-00218-8 (PMC7313128; doi:10.1186/s13100-020-00218-8)
Supplement: Supplementary file 3 — Additional file 3. List of the 37 highly conserved proteins employed for phylogenetic reconstruction. [file 13100_2020_218_MOESM3_ESM.xlsx]

## Sheet: Planilha1
Additional file 3: List of proteins used in phylogeny reconstruction.
Protein	Accession	Amphiamblys sp.	Anncaliia algerae PRA109	Anncaliia algerae PRA339	Anncaliia algerae Undeen	Edhazardia aedis	Encephalitozoon cuniculi EC1	Encephalitozoon cuniculi EC2	Encephalitozoon cuniculi EC3	Encephalitozoon cuniculi EcunIII-L	Encephalitozoon cuniculi GB-M1	Encephalitozoon hellem	Encephalitozoon intestinalis	Encephalitozoon romaleae	Enterocytozoon bieneusi	Enterocytozoon hepatopenaei	Enterospora canceri	Hamiltosporidium magnivora BE-OM-2	Hamiltosporidium magnivora IL-BN-2	Hamiltosporidium tvaerminnensis FI-OER-3-3	Hamiltosporidium tvaerminnensis IL-G-3	Hepatospora eriocheir Canceri	Hepatospora eriocheir GB1	Mitosporidium daphniae	Nematocida displodere	Nematocida parisii ERTm1	Nematocida parisii ERTm3	Nematocida sp. 1 ERTm2	Nematocida sp. 1 ERTm5	Nematocida sp. 1 ERTm6	Nosema apis BRL 01	Nosema bombycis CQ1	Nosema ceranae BRL01	Nosema ceranae PA08	Ordospora colligata FISK	Ordospora colligata GBEP	Ordospora colligata NOV7	Ordospora colligata OC4	Pseudoloma neurophilia	Rozella allomycis	Spraguea lophii 42_110	Spraguea lophii Celtic Deep	Spraguea lophii EM120	Spraguea lophii North Atlantic	Spraguea lophii RA12034	Trachipleistophora hominis	Vavraia culicis	Vittaforma corneae
APN1 - apurinic endonuclease	sp|P22936; kegg|K10771	OIR57476.1	KCZ78017.1	KCZ79265.1	CAIR01007146.1	EJW02098.1	AEWD01000006.1	AEWQ01000001.1	AEWR01000005.1	KMV65113.1	NP_586461.1	XP_003888398.1	XP_003074003.1	XP_009265622.1	XP_002649640.1	OQS54804.1	ORD95155.1	CWI36_0288p0040	CWI39_3823p0010	CWI37_0207p0010	CWI38_0178p0010	ORD98427.1	ORD95658.1	XP_013238461.1	OAG29340.1	XP_013058613.1	EIJ89681.1	EHY66489.1	OAG29813.1	KFG26804.1	EQB61436.1	EOB15058.1	XP_002996767.1	XP_024332422.1	CWI42_121430	CWI41_121430	CWI40_121430	XP_014562962.1	KRH95221.1	EPZ32500.1	EPR78925.1	LDOQ01000106.1	LDWE01000106.1	MQSS01000061.1	LDXA01000374.1	ELQ76223.1	XP_008073030.1	XP_007604043.1
Brr2p – pre-mRNA-splicing helicase	yop|YER172C; kegg|K12854	OIR57348.1	KCZ75913.1	KCZ81989.1	CAIR01005312.1	EJW01922.1	AEWD01000009.1	AEWQ01000007.1	AEWR01000009.1	KMV65807.1	NP_586011.1	XP_003887588.1	XP_003073201.1	XP_009264826.1	XP_001828035.1	OQS55304.1	ORD93671.1	CWI36_1015p0010	CWI39_0814p0010	CWI37_2057p0010	CWI38_2081p0010	ORE00312.1	ORD98069.1	XP_013237046.1	OAG29571.1	XP_013058803.1	EIJ89498.1	EHY66683.1	OAG31004.1	KFG26626.1	EQB60823.1	EOB14662.1	XP_002996101.1	XP_024332097.1	CWI42_080800	CWI41_080790	CWI40_080810	XP_014563387.1	KRH93266.1	EPZ35860.1	EPR79303.1	LDOQ01000354.1	LDWE01000354.1	MQSS01000297.1	LDXA01000223.1	ELQ76710.1	XP_008075132.1	XP_007604868.1
CDC9 - coiled-coil domain containing protein	sp|P04819; kegg|K10747	OIR58482.1	KCZ73797.1	KCZ80121.1	CAIR01007793.1	EJW04879.1	AEWD01000003.1	AEWQ01000005.1	AEWR01000003.1	KMV66640.1	NP_584647.1	XP_003886850.1	XP_003072475.1	XP_009264085.1	XP_001827810.1	OQS55255.1	ORD93561.1	CWI36_0367p0030	CWI39_0868p0020	CWI37_1415p0020	CWI38_0185p0040	ORD99497.1	ORD97002.1	XP_013236980.1	OAG29643.1	XP_013058893.1	EIJ89409.1	EHY66775.1	OAG32826.1	KFG26545.1	EQB59894.1	EOB13379.1	XP_002996411.1	XP_024331279.1	CWI42_021170	CWI41_021190	CWI40_021190	XP_014564322.1	KRH93611.1	EPZ30811.1	EPR80072.1	LDOQ01000069.1	LDWE01000069.1	MQSS01000180.1	LDXA01000245.1	ELQ76685.1	XP_008075121.1	XP_007604812.1
Chitin deacetylase	ref|NP_586357; sp|Q8SU65	-	KCZ75820.1	KCZ80434.1	CAIR01000676.1	EJW01818.1	AEWD01000015.1	AEWQ01000001.1	AEWR01000017.1	KMV65008.1	NP_586357.1	XP_003888293.1	XP_003073896.1	XP_009265516.1	-	OQS55075.1	ORD93868.1	CWI36_0470p0020	CWI39_0738p0010	CWI37_0066p0050	CWI38_0367p0040	ORD99351.1	ORD95791.1	-	OAG31768.1	XP_013058202.1	EIJ88596.1	EHY65189.1	OAG30642.1	KFG27182.1	EQB60675.1	EOB14616.1	XP_002995641.1	XP_024329808.1	CWI42_120360	CWI41_120360	CWI40_120360	XP_014562859.1	KRH94475.1	-	EPR78516.1	LDOQ01000311.1	LDWE01000311.1	MQSS01000038.1	LDXA01000288.1	ELQ75344.1	XP_008074727.1	XP_007603639.1
Chitin synthase I	ref|XP_965977; sp|Q8SSI7	OIR59110.1	KCZ75424.1	KCZ79943.1	CAIR01000467.1	EJW04385.1	AEWD01000007.1	AEWQ01000008.1	AEWR01000006.1	KMV66795.1	XP_965977.1	XP_003886734.1	XP_003072355.1	XP_009263964.1	XP_002651382.1	OQS54297.1	ORD93597.1	CWI36_0762p0020	CWI39_0492p0020	CWI37_0056p0020	CWI38_0516p0030	ORD99035.1	ORD97500.1	XP_013236426.1	OAG32181.1	XP_013060203.1	EIJ88776.1	EHY66347.1	OAG33367.1	KFG25996.1	EQB60652.1	EOB13805.1	XP_002996712.1	XP_024332313.1	CWI42_011330	CWI41_011330	CWI40_011330	XP_014564521.1	KRH94744.1	EPZ33633.1	EPR79483.1	LDOQ01000303.1	LDWE01000303.1	MQSS01000165.1	LDXA01000266.1	ELQ75318.1	XP_008073705.1	XP_007604572.1
Dmc1p - meiotic recombination protein	gb|AAB64706	OIR58962.1	KCZ78199.1	KCZ81425.1	CAIR01000894.1	EJW05219.1	AEWD01000015.1	AEWQ01000001.1	AEWR01000017.1	KMV65040.1	NP_586388.1	XP_003888325.1	XP_003073929.1	XP_009265548.1	XP_001828021.1	OQS55103.1	ORD94454.1	CWI36_2050p0010	CWI39_0375p0030	CWI37_1098p0030	CWI38_1679p0020	-	ORD96532.1	XP_013237960.1	OAG31748.1	XP_013058221.1	EIJ88614.1	EHY65206.1	OAG30624.1	KFG27164.1	EQB60630.1	EOB11895.1	XP_002996416.1	XP_024330899.1	CWI42_120700	CWI41_120700	CWI40_120700	XP_014562892.1	KRH93297.1	EPZ30915.1	EPR79355.1	LDOQ01000176.1	LDWE01000176.1	MQSS01000012.1	LDXA01000120.1	ELQ75893.1	XP_008075496.1	XP_007603695.1
Kin28p – Serine-threonine kinase/subunit of RNA polymerase TFIIK	sp|P06242; kegg|K02202	OIR58313.1	KCZ78322.1	KCZ80572.1	CAIR01005011.1	EJW01940.1	AEWD01000003.1	AEWQ01000005.1	AEWR01000003.1	KMV66663.1	NP_584670.1	XP_003886873.1	XP_003072498.1	XP_009264108.1	XP_002649841.1	OQS55236.1	ORD94086.1	CWI36_0039p0040	CWI39_1228p0010	CWI37_2741p0010	CWI38_0015p0050	ORD99613.1	ORD98014.1	XP_013236680.1	OAG29646.1	XP_013058899.1	EIJ89399.1	EHY66772.1	OAG33645.1	KFG26548.1	EQB59709.1	EOB14304.1	XP_002995817.1	XP_024332155.1	CWI42_021410	CWI41_021430	CWI40_021430	XP_014564346.1	KRH92523.1	EPZ31846.1	EPR80059.1	LDOQ01000066.1	LDWE01000066.1	MQSS01000321.1	LDXA01000083.1	ELQ74835.1	XP_008074365.1	XP_007605341.1
Mpe1p - mRNA surveillance pathway protein	yop|YKL059C; kegg|K15541	OIR58491.1	KCZ76173.1	KCZ81146.1	CAIR01001936.1	EJW02101.1	AEWD01000013.1	AEWQ01000011.1	AEWR01000012.1	KMV65513.1	XP_955586.1	XP_003887909.1	XP_003073523.1	XP_009265147.1	XP_002649383.1	OQS55191.1	ORD94377.1	CWI36_0358p0030	CWI39_0047p0040	CWI37_0054p0040	CWI38_0018p0060	-	ORD96821.1	-	OAG30185.1	XP_013059696.1	EIJ88920.1	EHY66208.1	OAG30218.1	KFG26128.1	EQB61642.1	EOB13126.1	XP_002995917.1	XP_024330099.1	CWI42_040330	CWI41_040330	CWI40_040330	XP_014563883.1	KRH93025.1	EPZ35476.1	EPR78511.1	LDOQ01000069.1	LDWE01000069.1	MQSS01000180.1	LDXA01000245.1	ELQ75594.1	XP_008073074.1	XP_007604488.1
Mre11p - double-strand break repair protein	gb|CAA90195	OIR58894.1	KCZ75155.1	KCZ79369.1	CAIR01001673.1	EJW04387.1	AEWD01000002.1	AEWQ01000004.1	AEWR01000002.1	KMV66185.1	NP_597471.1	XP_003887330.1	XP_003072941.1	XP_009264561.1	XP_001827857.1	OQS55264.1	ORD94643.1	CWI36_0114p0040	CWI39_0978p0010	CWI37_0098p0040	CWI38_0006p0110	ORD99960.1	ORD98125.1	XP_013236603.1	OAG29765.1	XP_013060304.1	EIJ89239.1	EHY66925.1	OAG33119.1	KFG25104.1	EQB60527.1	EOB11973.1	XP_002995263.1	XP_024331497.1	CWI42_051860	CWI41_051900	CWI40_051880	XP_014563824.1	KRH92600.1	EPZ31753.1	EPR78088.1	LDOQ01000030.1	LDWE01000030.1	MQSS01000404.1	LDXA01000016.1	ELQ74002.1	XP_008074748.1	XP_007604049.1
Msh4p - DNA mismatch repair protein	ref|NP_116652	OIR58207.1	KCZ74784.1	KCZ82232.1	CAIR01004222.1	EJW03235.1	AEWD01000005.1	AEWQ01000009.1	AEWR01000007.1	KMV66418.1	NP_597565.1	XP_003886923.1	XP_003072549.1	XP_009264161.1	XP_002649625.1	OQS54718.1	ORD95081.1	CWI36_1429p0020	CWI39_0894p0010	CWI37_1754p0010	CWI38_0541p0030	ORD98711.1	ORD96253.1	XP_013237719.1	OAG29968.1	XP_013059117.1	EIJ87849.1	EHY64933.1	OAG30055.1	KFG25688.1	EQB60089.1	EOB11713.1	XP_002996315.1	XP_024331331.1	CWI42_031460	CWI41_031130	CWI40_030050	XP_014564172.1	KRH95200.1	EPZ31156.1	EPR78556.1	LDOQ01000029.1	LDWE01000029.1	MQSS01000297.1	LDXA01000076.1	ELQ74420.1	XP_008075613.1	XP_007603507.1
Msh5p - DNA mismatch repair protein	ref|NP_010127	OIR57052.1	KCZ76853.1	KCZ79487.1	CAIR01002824.1	EJW03106.1	AEWD01000005.1	AEWQ01000009.1	AEWR01000007.1	KMV66418.1	NP_597565.1	XP_003886923.1	XP_003072549.1	XP_009264161.1	XP_002649625.1	OQS54569.1	ORD95081.1	CWI36_0516p0020	CWI39_0770p0010	CWI37_2568p0010	CWI38_0032p0020	ORD98711.1	ORD96253.1	XP_013237719.1	OAG31246.1	XP_013059117.1	EIJ87849.1	EHY64933.1	OAG30055.1	KFG25430.1	EQB60089.1	EOB11713.1	XP_002996315.1	XP_024331331.1	CWI42_031460	CWI41_031130	CWI40_030050	XP_014564172.1	KRH93991.1	EPZ32426.1	EPR77901.1	LDOQ01000174.1	LDWE01000174.1	MQSS01000233.1	LDXA01000397.1	ELQ76449.1	XP_008073404.1	XP_007603507.1
OGG2 - DNA-(apurinic or apyrimidinic site) lyase	sp|P31378; kegg|K10773	OIR58571.1	KCZ75943.1	KCZ79402.1	CAIR01000860.1	-	AEWD01000010.1	AEWQ01000002.1	AEWR01000008.1	KMV65616.1	NP_597218.1	XP_003887767.1	XP_003073377.1	XP_009265000.1	XP_002650318.1	OQS53714.1	-	CWI36_1064p0020	CWI39_2529p0020	CWI37_1400p0010	CWI38_2067p0020	ORE00467.1	ORD97537.1	-	-	-	-	-	-	-	EQB61724.1	EOB14033.1	XP_002995417.1	XP_024330240.1	CWI42_090860	CWI41_090860	CWI40_090870	XP_014563202.1	KRH94601.1	EPZ33924.1	EPR78377.1	LDOQ01000263.1	LDWE01000263.1	MQSS01000240.1	LDXA01000052.1	ELQ76619.1	XP_008073895.1	XP_007604090.1
Pap1p – polynucleotide adenylyltransferase	yop|YKR002W; kegg|K14376	OIR57278.1	KCZ74836.1	KCZ80841.1	CAIR01005782.1	EJW03519.1	AEWD01000003.1	AEWQ01000005.1	AEWR01000003.1	KMV66592.1	NP_584599.1	XP_003886802.1	XP_003072427.1	XP_009264037.1	XP_002649523.1	OQS53507.1	ORD93587.1	CWI36_2533p0010	CWI39_2604p0010	CWI37_1542p0020	CWI38_1119p0030	-	ORD95885.1	XP_013236795.1	OAG29667.1	XP_013058930.1	EIJ89367.1	EHY66800.1	OAG33616.1	KFG26520.1	EQB61207.1	EOB15538.1	-	XP_024331471.1	CWI42_020160	CWI41_020180	CWI40_020180	XP_014564225.1	KRH91870.1	EPZ34860.1	EPR78646.1	LDOQ01000098.1	LDWE01000098.1	MQSS01000237.1	LDXA01000260.1	ELQ76169.1	XP_008075173.1	XP_007605263.1
Pfs2p – polyadenylation factor subunit 2	yop|YNL317W; kegg|K15542; NP_014082.1	OIR57158.1	KCZ74651.1	KCZ82134.1	CAIR01002476.1	EJW04962.1	AEWD01000003.1	AEWQ01000005.1	AEWR01000003.1	KMV66658.1	NP_584665.1	XP_003886868.1	XP_003072493.1	XP_009264103.1	XP_001828114.1	OQS55242.1	ORD94092.1	CWI36_0919p0010	CWI39_2524p0010	CWI37_2805p0010	CWI38_1671p0010	ORD99475.1	-	XP_013239055.1	OAG29639.1	XP_013058888.1	EIJ89414.1	EHY66767.1	OAG32821.1	KFG26551.1	EQB62261.1	-	XP_002996190.1	XP_024331298.1	CWI42_021360	CWI41_021380	CWI40_021380	XP_014564341.1	KRH92067.1	EPZ31761.1	EPR79496.1	LDOQ01000311.1	LDWE01000311.1	MQSS01000038.1	LDXA01000288.1	ELQ76967.1	XP_008075058.1	XP_007604798.1
Pol30p - DNA polymerase processivity accessory factor	sp|P15873; kegg|K04802	OIR56377.1	KCZ73849.1	KCZ81594.1	CAIR01007999.1	EJW04886.1	AEWD01000002.1	AEWQ01000004.1	AEWR01000002.1	KMV66160.1	NP_597446.1	XP_003887303.1	XP_003072914.1	XP_009264534.1	XP_002649393.1	OQS55179.1	ORD95062.1	CWI36_0641p0030	CWI39_1140p0010	CWI37_0186p0030	CWI38_0218p0020	ORD99339.1	ORD97627.1	XP_013236653.1	OAG31682.1	XP_013058296.1	EIJ88688.1	EHY65273.1	OAG30558.1	KFG27100.1	EQB61860.1	EOB13207.1	XP_002996751.1	XP_024331033.1	CWI42_011490	CWI41_011490	CWI40_011490	XP_014564537.1	KRH92960.1	EPZ32490.1	EPR78508.1	LDOQ01000218.1	LDWE01000218.1	MQSS01000329.1	LDXA01000170.1	ELQ74933.1	XP_008073850.1	XP_007605035.1
Pol3p - DNA polymerase delta subunit 2	sp|P15436; kegg|K02327	OIR58514.1	-	KCZ82291.1	CAIR01000143.1	EJW01429.1	AEWD01000013.1	AEWQ01000011.1	AEWR01000012.1	KMV65523.1	XP_955596.1	XP_003887919.1	XP_003073533.2	XP_009265158.1	XP_001827844.1	OQS54890.1	ORD94630.1	CWI36_1401p0010	CWI39_2480p0010	CWI37_1479p0010	CWI38_0930p0030	ORE00025.1	ORD98141.1	XP_013239544.1	OAG31840.1	XP_013058124.1	EIJ88518.1	EHY65106.1	OAG30716.1	KFG27260.1	EQB60706.1	EOB12369.1	XP_002995919.1	XP_024330101.1	CWI42_040440	CWI41_040440	CWI40_040440	XP_014563893.1	KRH95256.1	EPZ31855.1	EPR79322.1	LDOQ01000176.1	LDWE01000176.1	MQSS01000012.1	LDXA01000120.1	ELQ76017.1	XP_008073927.1	XP_007603937.1
Ppz2p – serine/threonineprotein Phosphatase	yop|YDR436W; kegg|K06269	OIR59052.1	KCZ77188.1	KCZ82521.1	CAIR01000290.1	EJW01629.1	AEWD01000015.1	AEWQ01000001.1	AEWR01000017.1	KMV65024.1	NP_586372.1	XP_003888309.1	XP_003073913.1	XP_009265532.1	XP_001828015.1	OQS55228.1	ORD93926.1	CWI36_1547p0010	CWI39_2364p0010	CWI37_0435p0020	CWI38_0359p0010	ORE00627.1	ORD96264.1	XP_013237966.1	OAG31726.1	XP_013058243.1	EIJ88636.1	EHY65229.1	OAG30602.1	KFG27142.1	EQB60448.1	EOB13635.1	XP_002996272.1	XP_024332358.1	CWI42_120530	CWI41_120530	CWI40_120530	XP_014562876.1	KRH92751.1	EPZ35540.1	EPR79823.1	LDOQ01000311.1	LDWE01000311.1	MQSS01000370.1	LDXA01000336.1	ELQ74999.1	XP_008074109.1	XP_007603704.1
Prp28p - ATP-dependent RNA helicase	yop|YDR243C; kegg|K12858	OIR56775.1	KCZ74643.1	KCZ80710.1	CAIR01005671.1	EJW03398.1	AEWD01000012.1	AEWQ01000002.1	AEWR01000011.1	KMV65637.1	NP_597238.1	XP_003887788.1	XP_003073400.1	XP_009265022.1	XP_002650226.1	OQS55835.1	ORD93579.1	CWI36_0620p0010	CWI39_1898p0010	CWI37_2310p0010	CWI38_0989p0020	ORE00500.1	ORD96797.1	XP_013236391.1	OAG31078.1	XP_013059458.1	EIJ89161.1	EHY65974.1	OAG32665.1	KFG26357.1	EQB60133.1	EOB14849.1	XP_002996065.1	XP_024332276.1	CWI42_091060	CWI41_091070	CWI40_091040	XP_014563222.1	KRH93581.1	EPZ35242.1	EPR79471.1	LDOQ01000066.1	LDWE01000066.1	MQSS01000321.1	LDXA01000083.1	ELQ74738.1	XP_008074611.1	XP_007605478.1
Prp4p - U4/U6 small nuclear ribonucleoprotein	yop|YPR178W; kegg|K12662	OIR57158.1	KCZ74651.1	KCZ82134.1	CAIR01002030.1	EJW04962.1	AEWD01000003.1	AEWQ01000005.1	AEWR01000003.1	KMV66658.1	NP_584665.1	XP_003886868.1	XP_003072493.1	XP_009264103.1	XP_002649805.1	OQS55375.1	ORD94092.1	CWI36_0919p0010	CWI39_0859p0010	CWI37_2805p0010	CWI38_1671p0010	ORD99475.1	-	XP_013238961.1	OAG31665.1	XP_013058317.1	EIJ88707.1	EHY65293.1	OAG30540.1	KFG27084.1	EQB61656.1	EOB12313.1	XP_002996190.1	XP_024331298.1	CWI42_021360	CWI41_021380	CWI40_021380	XP_014564341.1	KRH92067.1	EPZ31374.1	EPR79496.1	LDOQ01000166.1	LDWE01000311.1	MQSS01000298.1	LDXA01000393.1	ELQ76967.1	XP_008075058.1	XP_007604798.1
Prp8p – pre-mRNA-processing factor 8	yop|YHR165C; kegg|K12856	-	KCZ74086.1	KCZ79510.1	CAIR01006747.1	-	AEWD01000001.1	AEWQ01000003.1	AEWR01000001.1	KMV66279.1	NP_584759.1	XP_003887099.1	XP_003072721.1	XP_009264335.1	-	-	-	CWI36_2186p0010	CWI39_1752p0010	CWI37_0627p0020	CWI38_2159p0010	ORD99604.1	-	XP_013238622.1	OAG29725.1	XP_013060349.1	EIJ89285.1	EHY66880.1	OAG31490.1	KFG26445.1	EQB60240.1	EOB14667.1	XP_002995556.1	XP_024330844.1	CWI42_041190	CWI41_041190	CWI40_041190	XP_014563965.1	-	EPZ33458.1	EPR77805.1	LDOQ01000212.1	LDWE01000212.1	MQSS01000225.1	LDXA01000249.1	ELQ74649.1	XP_008074765.1	-
Rad27p – structure-specific endonuclease	sp|P26793; kegg|K04799	OIR57890.1	KCZ80819.1	-	CAIR01006334.1	EJW03248.1	AEWD01000005.1	AEWQ01000009.1	AEWR01000007.1	KMV66470.1	NP_597617.1	XP_003886976.1	XP_003072601.1	XP_009264214.1	XP_002649556.1	OQS55703.1	ORD94214.1	CWI36_0118p0010	CWI39_0636p0010	CWI37_1995p0010	CWI38_0181p0050	ORE00581.1	ORD96148.1	XP_013238699.1	OAG29986.1	XP_013060098.1	EIJ87644.1	EHY64727.1	OAG32455.1	KFG25876.1	EQB62347.1	EOB14980.1	XP_002995811.1	XP_024332148.1	CWI42_030960	CWI41_030630	CWI40_031030	XP_014564122.1	KRH93809.1	EPZ31665.1	EPR80140.1	LDOQ01000326.1	LDWE01000326.1	MQSS01000243.1	LDXA01000401.1	ELQ74443.1	XP_008074500.1	XP_007604223.1
Rad3p - DNA polymerase eta	sp|P06839; kegg|K10844	OIR58369.1	KCZ75279.1	KCZ79444.1	CAIR01003274.1	EJW01367.1	AEWD01000022.1	AEWQ01000019.1	AEWR01000022.1	KMV65916.1	NP_585776.1	XP_003887367.1	XP_003072979.1	XP_009264603.1	XP_002650201.1	OQS54631.1	ORD95121.1	CWI36_0532p0020	CWI39_1192p0010	CWI38_0111p0060	ORD99221.1	ORD96895.1	ORD99221.1	XP_013239062.1	OAG30001.1	XP_013059164.1	EIJ88169.1	EHY65739.1	OAG29363.1	KFG25398.1	EQB60927.1	EOB15206.1	XP_002995725.1	XP_024331246.1	CWI42_060210	CWI41_060200	CWI40_060200	XP_014563565.1	KRH94866.1	EPZ33822.1	EPR78274.1	LDOQ01000300.1	LDWE01000300.1	MQSS01000234.1	LDXA01000135.1	ELQ75301.1	XP_008073675.1	XP_007603567.1
Rad51p - DNA repair protein	ref|NP_011021	OIR57801.1	KCZ78199.1	KCZ79458.1	CAIR01004715.1	EJW05219.1	AEWD01000015.1	AEWQ01000001.1	AEWR01000017.1	KMV65040.1	NP_586388.1	XP_003888325.1	XP_003073929.1	XP_009265548.1	XP_001828021.1	OQS55103.1	ORD94454.1	CWI36_1066p0010	CWI39_0411p0030	CWI37_1407p0010	CWI38_1445p0010	-	ORD96532.1	XP_013237684.1	OAG31748.1	XP_013058221.1	EIJ88614.1	EHY65206.1	OAG30624.1	KFG27164.1	EQB60701.1	EOB11895.1	XP_002996481.1	XP_024330457.1	CWI42_120700	CWI41_120700	CWI40_120700	XP_014562892.1	KRH93297.1	EPZ33448.1	EPR78654.1	LDOQ01000018.1	LDWE01000018.1	MQSS01000203.1	LDXA01000003.1	ELQ75018.1	XP_008074127.1	XP_007603695.1
RIB72 - nucleosidediphosphokinase regulatory subunit p72	jgi|81047; tr|O81047	OIR57714.1	KCZ74343.1	KCZ82499.1	CAIR01004252.1	EJW04018.1	AEWD01000002.1	AEWQ01000004.1	AEWR01000002.1	KMV66168.1	NP_597454.1	XP_003887311.1	XP_003072922.1	XP_009264542.1	XP_001827783.1	-	ORD94759.1	CWI36_0035p0020	CWI39_0036p0040	CWI37_0011p0050	CWI38_0746p0020	ORD99692.1	ORD97758.1	XP_013238849.1	OAG29608.1	XP_013059571.1	EIJ89044.1	EHY66086.1	OAG29144.1	KFG26245.1	EQB62331.1	EOB12068.1	XP_002996741.1	XP_024331045.1	CWI42_110240	CWI41_110240	CWI40_110240	XP_014563037.1	KRH94636.1	EPZ34811.1	EPR79669.1	LDOQ01000176.1	LDWE01000176.1	MQSS01000012.1	LDXA01000120.1	ELQ74785.1	XP_008074170.1	XP_007605132.1
Snu114p - U4/U6 small nuclear ribonucleoprotein	yop|YKL173W; kegg|K12853; NP_012748.1	OIR57247.1	KCZ75693.1	KCZ79868.1	CAIR01007340.1	EJW02121.1	AEWD01000006.1	AEWQ01000001.1	AEWR01000005.1	KMV65104.1	NP_586452.1	XP_003888389.1	XP_003073994.1	XP_009265613.1	XP_001827979.1	OQS53458.1	ORD94033.1	CWI36_0506p0010	CWI39_1178p0010	CWI37_1578p0010	CWI38_0087p0020	ORD98480.1	-	XP_013238927.1	OAG29677.1	XP_013058942.1	EIJ89355.1	EHY66810.1	OAG33604.1	KFG26510.1	EQB60509.1	EOB15403.1	XP_002996761.1	XP_024332413.1	CWI42_121350	CWI41_121350	CWI40_121350	XP_014562954.1	KRH94929.1	EPZ33144.1	EPR80094.1	LDOQ01000255.1	LDWE01000255.1	MQSS01000109.1	LDXA01000023.1	ELQ75572.1	XP_008075030.1	XP_007605390.1
Snu13p - U4/U6 small nuclear ribonucleoprotein	yop|YEL026W; kegg|K12845	OIR57678.1	-	KCZ80905.1	CAIR01007271.1	EJW05147.1	AEWD01000019.1	AEWQ01000014.1	AEWR01000015.1	KMV65770.1	NP_585974.1	XP_003887551.1	XP_003073164.1	XP_009264789.1	XP_001828101.1	OQS53962.1	ORD94699.1	CWI36_2312p0010	CWI39_3146p0010	CWI37_2497p0010	CWI38_0001p0140	ORE00486.1	ORD95606.1	XP_013239678.1	OAG32000.1	XP_013057888.1	EIJ87452.1	EHY64461.1	OAG30789.1	KFG27455.1	EQB61398.1	EOB14455.1	XP_002995532.1	XP_024332322.1	CWI42_080380	CWI41_080390	CWI40_080390	XP_014563346.1	KRH93459.1	EPZ35009.1	EPR79239.1	LDOQ01000166.1	LDWE01000166.1	MQSS01000298.1	LDXA01000393.1	ELQ76364.1	XP_008074698.1	XP_007603886.1
Spt15p – TATA-binding Protein	sp|P13393; kegg|K03120	OIR57408.1	KCZ74950.1	KCZ81287.1	CAIR01004727.1	EJW04618.1	AEWD01000001.1	AEWQ01000003.1	AEWR01000001.1	KMV66349.1	NP_584829.1	XP_003887170.1	XP_003072792.1	XP_009264408.1	XP_001827801.1	OQS53793.1	ORD93962.1	CWI36_0027p0010	CWI39_1983p0010	-	CWI38_0602p0010	ORD98345.1	ORD95363.1	XP_013238012.1	OAG29022.1	XP_013059345.1	EIJ87301.1	EHY65566.1	OAG33674.1	KFG25244.1	EQB61916.1	EOB15340.1	XP_002994966.1	XP_024330705.1	CWI42_041940	CWI41_041940	CWI40_041940	XP_014564037.1	KRH92525.1	EPZ36225.1	EPR78458.1	LDOQ01000212.1	LDWE01000212.1	MQSS01000202.1	LDXA01000173.1	ELQ76708.1	XP_008075131.1	XP_007604282.1
Ssl1p - transcription initiation factor TFIIH subunit 2	sp|Q04673; kegg|K03142	-	KCZ74283.1	KCZ80298.1	CAIR01006766.1	EJW04086.1	AEWD01000001.1	AEWQ01000003.1	AEWR01000001.1	KMV66230.1	NP_584711.1	XP_003887054.1	XP_003072673.1	XP_009264290.1	XP_002649891.1	OQS54851.1	-	CWI36_0752p0020	CWI39_1790p0010	CWI37_1471p0020	CWI38_0801p0020	ORD99706.1	ORD95520.1	XP_013237656.1	OAG31210.1	XP_013059795.1	EIJ87787.1	EHY65001.1	OAG33252.1	KFG25626.1	EQB61060.1	EOB11915.1	XP_002996816.1	XP_024331419.1	CWI42_040720	CWI41_040720	CWI40_040720	XP_014563919.1	KRH95272.1	EPZ33710.1	EPR78082.1	LDOQ01000029.1	LDWE01000029.1	MQSS01000297.1	LDXA01000076.1	ELQ76030.1	XP_008073905.1	XP_007604027.1
Ssl2p - DNA excision repair protein	sp|Q00578; kegg|K10843	OIR58268.1	KCZ77281.1	KCZ81015.1	CAIR01002836.1	EJW01911.1	AEWD01000007.1	AEWQ01000008.1	AEWR01000006.1	KMV66760.1	XP_965942.1	XP_003886698.1	XP_003072319.1	XP_009263927.1	XP_001827839.1	OQS54883.1	ORD93927.1	CWI36_1118p0020	CWI39_0045p0040	CWI37_0364p0020	CWI38_0364p0040	ORE00034.1	ORD98161.1	XP_013238497.1	OAG29435.1	XP_013058621.1	EIJ89673.1	EHY66480.1	OAG29821.1	KFG26812.1	EQB61079.1	EOB14675.1	XP_002995956.1	XP_024330286.1	CWI42_010960	CWI41_010960	CWI40_010960	XP_014564485.1	KRH94463.1	EPZ32209.1	EPR78461.1	LDOQ01000212.1	LDWE01000212.1	MQSS01000202.1	LDXA01000173.1	ELQ75388.1	XP_008075477.1	XP_007603946.1
Sua7p - RNA Pol II transcription factor TFIIB	sp|P29055; kegg|K03124	OIR58104.1	KCZ75384.1	KCZ79298.1	CAIR01004903.1	EJW04304.1	AEWD01000004.1	AEWQ01000006.1	AEWR01000004.1	KMV66004.1	NP_585866.1	XP_003887456.1	XP_003073070.1	XP_009264694.1	XP_002650868.1	OQS54248.1	ORD94185.1	CWI36_0989p0010	CWI39_1806p0010	CWI37_0411p0020	CWI38_2242p0010	ORD98846.1	ORD97165.1	XP_013238998.1	OAG29454.1	XP_013058648.1	EIJ89645.1	EHY66531.1	OAG29847.1	KFG26762.1	EQB61033.1	EOB13568.1	XP_002996560.1	XP_024331910.1	CWI42_070110	CWI41_070110	CWI40_070110	XP_014563487.1	KRH92712.1	EPZ32711.1	EPR79275.1	LDOQ01000225.1	LDWE01000225.1	MQSS01000278.1	LDXA01000312.1	ELQ74241.1	XP_008075109.1	XP_007604919.1
Taf1p - TBP associated factor TFIID subunit 1	sp|P46677; kegg|K03125	OIR59081.1	KCZ75223.1	KCZ82142.1	CAIR01001331.1	EJW02845.1	AEWD01000011.1	AEWQ01000012.1	AEWR01000014.1	KMV65227.1	NP_586191.1	XP_003888150.1	XP_003073757.1	XP_009265376.1	XP_002649612.1	OQS54584.1	ORD95090.1	CWI36_0568p0030	CWI39_0140p0040	CWI37_0163p0020	CWI38_0845p0010	ORE00537.1	ORD95880.1	XP_013237891.1	OAG29291.1	XP_013059610.1	EIJ89006.1	EHY66118.1	OAG32096.1	KFG26209.1	EQB61686.1	EOB12728.1	XP_002996284.1	XP_024331809.1	CWI42_050650	CWI41_050670	CWI40_050690	XP_014563703.1	KRH93170.1	EPZ34390.1	EPR78186.1	LDOQ01000088.1	LDWE01000088.1	MQSS01000163.1	LDXA01000349.1	ELQ74900.1	XP_008073566.1	XP_007603526.1
Tfa1p – transcription initiation factor TFIIE	sp|P36100; kegg|K03136	OIR58871.1	KCZ76358.1	KCZ80998.1	CAIR01008422.1	EJW01418.1	AEWD01000020.1	AEWQ01000014.1	AEWR01000015.1	KMV65745.1	NP_585950.1	XP_003887526.1	XP_003073140.1	XP_009264763.1	XP_002650291.1	OQS55071.1	ORD93872.1	CWI36_2494p0010	CWI39_1339p0010	CWI37_0520p0020	CWI38_0006p0020	ORE00453.1	ORD96808.1	XP_013236429.1	OAG32584.1	XP_013059028.1	EIJ88306.1	EHY65878.1	OAG30287.1	KFG25526.1	EQB61633.1	EOB14500.1	XP_002996244.1	XP_024332115.1	CWI42_080130	CWI41_080140	CWI40_080140	XP_014563322.1	KRH92390.1	EPZ36306.1	EPR78766.1	LDOQ01000010.1	LDWE01000010.1	MQSS01000438.1	LDXA01000067.1	ELQ74789.1	XP_008074174.1	XP_007603650.1
Tfb2p – transcription initiation factor TFIIH subunit 4/DNA excision repair	sp|Q02939; kegg|K03144	OIR58219.1	KCZ77406.1	KCZ82495.1	CAIR01004032.1	EJW01474.1	AEWD01000007.1	AEWQ01000008.1	AEWR01000006.1	KMV66720.1	XP_965902.1	XP_003886658.1	XP_003072278.1	XP_009263887.1	XP_002649880.1	OQS54745.1	ORD93855.1	CWI36_2004p0010	CWI39_0907p0020	CWI37_0070p0040	CWI38_0248p0020	-	-	XP_013239360.1	OAG28824.1	XP_013059925.1	EIJ87926.1	EHY64880.1	OAG33232.1	KFG25739.1	-	EOB14326.1	XP_002996037.1	XP_024331984.1	CWI42_010550	CWI41_010550	CWI40_010550	XP_014564445.1	KRH95242.1	EPZ36140.1	EPR77921.1	LDOQ01000051.1	LDWE01000051.1	MQSS01000402.1	LDXA01000057.1	ELQ76006.1	XP_008073916.1	XP_007604678.1
Tfb3p - role in transcription by RNA polymerase II/DNA excision repair	sp|Q03290; kegg|K10842	OIR57740.1	KCZ74590.1	KCZ81317.1	CAIR01000719.1	EJW05210.1	AEWD01000025.1	AEWQ01000023.1	AEWR01000025.1	KMV64978.1	NP_586328.1	XP_003888267.1	XP_003073871.1	XP_009265490.1	-	OQS54802.1	ORD95166.1	CWI36_2052p0020	CWI39_1994p0020	CWI37_0184p0050	CWI38_0134p0020	ORD99603.1	ORD96578.1	-	OAG29183.1	XP_013059539.1	EIJ89076.1	EHY66005.1	OAG29172.1	KFG26327.1	EQB61415.1	EOB14227.1	XP_002996837.1	XP_024331444.1	CWI42_120070	CWI41_120070	CWI40_120070	XP_014562832.1	KRH95205.1	EPZ31445.1	EPR78661.1	LDOQ01000199.1	LDWE01000199.1	MQSS01000058.1	LDXA01000128.1	ELQ74430.1	XP_008075353.1	XP_007603920.1
UNG1 – uracil-DNA glycosylase	sp|P12887; kegg|K03648	OIR56646.1	KCZ76491.1	KCZ81821.1	CAIR01001919.1	EJW04878.1	AEWD01000011.1	AEWQ01000012.1	AEWR01000014.1	KMV65204.1	NP_586168.1	XP_003888127.1	XP_003073733.2	XP_009265353.1	XP_002650466.1	OQS54534.1	ORD93943.1	CWI36_0251p0010	CWI39_0034p0040	CWI37_0025p0040	CWI38_0786p0020	ORD92852.1	ORD97160.1	XP_013238904.1	OAG31774.1	XP_013058193.1	EIJ88587.1	EHY65177.1	OAG30651.1	KFG27195.1	EQB60225.1	-	XP_002996544.1	XP_024331674.1	CWI42_050420	CWI41_050440	CWI40_050460	XP_014563680.1	KRH94454.1	EPZ33335.1	-	LDOQ01000300.1	LDWE01000300.1	MQSS01000234.1	LDXA01000135.1	ELQ74281.1	XP_008073435.1	XP_007603468.1
Ysh1p - cleavage and polyadenylation specificity factor subunit 3	yop|YLR277C; kegg|K14403	OIR58047.1	KCZ77102.1	KCZ80052.1	CAIR01005373.1	EJW01455.1	AEWD01000008.1	AEWQ01000012.1	AEWR01000032.1	KMV65242.1	NP_586205.1	XP_003888165.1	XP_003073770.1	XP_009265391.1	XP_002650133.1	OQS54558.1	ORD95079.1	CWI36_0907p0010	CWI39_2026p0010	CWI37_0932p0020	CWI38_1482p0030	ORD98609.1	ORD97141.1	XP_013239640.1	OAG31342.1	XP_013058509.1	EIJ89784.1	EHY66388.1	OAG32544.1	KFG26897.1	EQB60746.1	EOB12953.1	XP_002995499.1	XP_024331645.1	CWI42_050790	CWI41_050810	CWI40_050830	XP_014563717.1	KRH93732.1	EPZ32166.1	EPR79919.1	LDOQ01000088.1	LDWE01000088.1	MQSS01000163.1	LDXA01000349.1	ELQ75870.1	XP_008073438.1	XP_007603495.1
Yth1p - cleavage and polyadenylation specificity factor subunit 4	yop|YPR107C; kegg|K14404	OIR57963.1	KCZ74439.1	KCZ80367.1	CAIR01007413.1	EJW01267.1	AEWD01000007.1	AEWQ01000008.1	AEWR01000006.1	KMV66696.1	XP_965877.1	XP_003886634.1	XP_003072253.1	XP_009263863.1	XP_001827743.1	OQS53906.1	-	CWI36_0716p0010	CWI39_0407p0020	CWI37_0621p0020	CWI38_0811p0030	ORD98703.1	ORD96777.1	XP_013237586.1	OAG29942.1	XP_013059092.1	EIJ88242.1	EHY65804.1	OAG30352.1	KFG25459.1	EQB61562.1	EOB12696.1	XP_002995591.1	XP_024332008.1	CWI42_010290	CWI41_010290	CWI40_010290	XP_014564419.1	KRH92931.1	-	EPR78956.1	LDOQ01000342.1	LDWE01000342.1	MQSS01000242.1	LDXA01000189.1	ELQ76329.1	XP_008074378.1	XP_007605092.1
