# Supplementary material for: Transposable element abundance correlates with mode of transmission in microsporidian parasites
Source: Mob DNA. 2020 Jun 23;11:19. doi: 10.1186/s13100-020-00218-8 (PMC7313128; doi:10.1186/s13100-020-00218-8)
Supplement: Supplementary file 5 — Additional file 5. Frequency of subtypes of TEs in microsporidian mobilomes. [file 13100_2020_218_MOESM5_ESM.xlsx]

## Sheet: Planilha1
Additional file 5: Frequency of subtypes of TEs in microsporidian mobilomes.
Assembly	Size (Mb)	DNA (%)																LTR (%)						LINE (%)									Unknown
		MITE	TcMar-ISRm11	TcMar-Tc1	TcMar-Tc2	TcMar-Stowaway	TcMar-Tigger	TcMar-Pogo	Merlin	PiggyBac	Maverick	Ginger	hAT-Charlie	Helitron	MuLE/MuDR	Dada	En/Spm	Gypsy	Copia	Pao	ERV1	DIRS	Penelope-like	Dong-R4	RTE-BovB	RTE-X	L1	L2	R1	CR1	Jockey	Unclassified
Amphiamblys sp.	5.62015	61.5052	0	0	0	0	0	0	0	0	0.7217	0	0	0	0	0	0	2.2592	0	0	0	11.3368	0.0091	0.9823	9.2349	4.7111	0	0	0	0	0	9.2393	0
Anncaliia algerae PRA109	17.5349	22.6846	12.9391	34.352	0	0	0	0	29.9689	0	0	0	0	0	0	0	0	0.019	0.036	0	0	0	0	0	0	0	0	0	0	0	0	0	0
Anncaliia algerae PRA339	12.1634	27.6911	0	9.7404	0	0	0	0	62.5684	0	0	0	0	0	0	0	0	0	0	0	0	0	0	0	0	0	0	0	0	0	0	0	0
Anncaliia algerae Undeen	13.8234	11.9656	0.9309	15.4344	0	0	0	0.494	57.3944	0	0	1.0759	0	0	0	0	0	12.606	0	0	0	0	0.0984	0	0	0	0	0	0	0	0	0	0
Edhazardia aedis	51.348	98.1807	0	0	0	0	0	0	0	0	0	0	0	0	0	0	0	1.2717	0	0	0	0	0	0	0.3039	0	0	0	0	0	0.2436	0	0
Encephalitozoon cuniculi EC1	2.28811	100	0	0	0	0	0	0	0	0	0	0	0	0	0	0	0	0	0	0	0	0	0	0	0	0	0	0	0	0	0	0	0
Encephalitozoon cuniculi EC2	2.28123	100	0	0	0	0	0	0	0	0	0	0	0	0	0	0	0	0	0	0	0	0	0	0	0	0	0	0	0	0	0	0	0
Encephalitozoon cuniculi EC3	2.2647	100	0	0	0	0	0	0	0	0	0	0	0	0	0	0	0	0	0	0	0	0	0	0	0	0	0	0	0	0	0	0	0
Encephalitozoon cuniculi EcunIII-L	2.2923	-	-	-	-	-	-	-	-	-	-	-	-	-	-	-	-	-	-		-	-	-	-	-	-	-	-	-	-	-	-	-
Encephalitozoon cuniculi GB-M1	2.4975	93.5466	0	0	0	0	0	0	0	0	0	0	0	0	0	0	0	0	0	0	0	0	0	0	0	0	0	0	0	0	0	0	6.4533
Encephalitozoon hellem	2.2517	-	-	-	-	-	-	-	-	-	-	-	-	-	-	-	-	-	-		-	-	-	-	-	-	-	-	-	-	-	-	-
Encephalitozoon intestinalis	2.2169	-	-	-	-	-	-	-	-	-	-	-	-	-	-	-	-	-	-		-	-	-	-	-	-	-	-	-	-	-	-	-
Encephalitozoon romaleae	2.1875	-	-	-	-	-	-	-	-	-	-	-	-	-	-	-	-	-	-		-	-	-	-	-	-	-	-	-	-	-	-	-
Enterocytozoon bieneusi	3.86074	79.775	0	0	0	0	0	0	0	0	0	0	0	0	0	0	0	6.8806	0	0	0	0	0	0	0	0	13.3442	0	0	0	0	0	0
Enterocytozoon hepatopenaei	3.25352	0	0	0	0	0	0	0	0	0	0	0	0	0	0	0	0	0	0	100	0	0	0	0	0	0	0	0	0	0	0	0	0
Enterospora canceri	3.09538	57.3834		11.8376	0	0	0	0	14.8764	0	0	0	0	0	0	0	0	8.0754	0.1913	0	0	0	0	-	-	0	0	0	0	7.6355	0	0	0
Hamiltosporidium magnivora BE-OM-2	20.7341	59.5194	2.1583	1.0726	0	0.7886	0	0	2.8076	0	0	5.637	3.4583	1.0742	0	0	0	0.6203	0	0	0	0	0	12.3356	10.036	0	0	0.4862	0	0	0	0	0
Hamiltosporidium magnivora IL-BN-2	17.1898	61.1107	2.4848	1.6337	0	1.078	0	0	1.1203	0	0	2.9891	3.2276	1.2747	0	0	0	1.0666	0	0	0	0	0	15.9782	8.0358	0	0	0	0	0	0	0	0
Hamiltosporidium tvaerminnensis FI-OER-3-3	18.3444	59.4588	1.1421	2.9522	0	0.6143	0	0	1.5989	0	0.8287	3.5238	4.7131	1.4926	0	0	0	1.225	0.0054	0	0	0	0	12.9718	9.3541	0	0	0.1125	0	0	0	0	0
Hamiltosporidium tvaerminnensis IL-G-3	25.2027	56.4699	2.5106	0.7522	0	1.4204	0	0	1.3914	0	0	1.8772	2.7912	0.7198	0	0	0	0.6586	0	0	0	0	0	24.0538	7.2829	0	0	0	0	0	0.0219	0	0.0493
Hepatospora eriocheir Canceri	4.83479	22.2078	0	51.6842	0	0	0	0	20.1794	0	0	0	0	0	0	0	0	5.9285	0	0	0	0	0	0	0	0	0	0	0	0	0	0	0
Hepatospora eriocheir GB1	4.57028	35.7659	0	13.9807	0	0	0	0	44.0512	0	0	0	0	0	0	0	0	6.202	0	0	0	0	0	0	0	0	0	0	0	0	0	0	0
Mitosporidium daphniae	5.63696	99.4547	0	0	0	0	0	0	0	0	0	0	0	0	0	0	0.0475	0.0693	0.2404	0	0	0	0.1877	0	0	0	0	0	0	0	0	0	0
Nematocida displodere	3.0664	0	0	0	0	0	0	0	0	0	0	0	0	0	0	0	0	0	100	0	0	0	0	0	0	0	0	0	0	0	0	0	0
Nematocida parisii ERTm1	4.07135	99.9312	0	0	0	0	0	0	0	0	0	0	0	0	0	0	0.0687	0	0	0	0	0	0	0	0	0	0	0	0	0	0	0	0
Nematocida parisii ERTm3	4.1476	89.5216	0	0	0	0	0	0	0	0	0	0	0	0	0	0	0.0289	0	0	0	0	0	0	0	0	0	10.4494	0	0	0	0	0	0
Nematocida sp. 1 ERTm2	4.70071	93.9103	0	0	0	0	0	0	0	0	0	0	0	0	0	6.0896	0	0	0	0	0	0	0	0	0	0	0	0	0	0	0	0	0
Nematocida sp. ERTm5	4.39761	100	0	0	0	0	0	0	0	0	0	0	0	0	0	0	0	0	0	0	0	0	0	0	0	0	0	0	0	0	0	0	0
Nematocida sp. 1 ERTm6	4.27604	83.0227	0	0	0	0	0	0	0	0	0	0	0	0	0	16.9202	0	0	0.0569	0	0	0	0	0	0	0	0	0	0	0	0	0	0
Nosema apis BRL 01	8.5695	44.1199	0	0	0	0	0	0	0	4.1322	0	0	0	0	0	0	0	4.2024	0	0	0.5476	0	0	46.9976	0	0	0	0	0	0	0	0	0
Nosema bombycis CQ1	15.6898	60.7627	1.2486	4.7323	0.2483	0	0.7463	0	7.6584	4.0386	0.2031	0.8936	7.6369	1.3002	2.0916	0	0.001	4.4902	0.3847	0	0	0	0	3.5484	0	0	0	0	0	0	0	0	0.024
Nosema ceranae BRL01	7.86022	66.4331	0	9.735	0	0	0	0.6631	16.7267	0	0	0	0	0.5775	2.6324	0	0	2.8501	0	0	0	0	0.0052	0.3764	0	0	0	0	0	0	0	0	0
Nosema ceranae PA08	5.69075	42.5585	0	10.4254	0	0	0	0	21.8005	0	0	0	0	0	0	0	0	20.3187	0	0	0	0	0	4.8968	0	0	0	0	0	0	0	0	0
Ordospora colligata FI-SK-17-1	2.26	-	-	-	-	-	-	-	-	-	-	-	-	-	-	-	-	-	-		-	-	-	-	-	-	-	-		-	-	-	-
Ordospora colligata GB-EP-1	2.3	-	-	-	-	-	-	-	-	-	-	-	-	-	-	-	-	-	-		-	-	-	-	-	-	-	-		-	-	-	-
Ordospora colligata NO-V-7	2.32	-	-	-	-	-	-	-	-	-	-	-	-	-	-	-	-	-	-		-	-	-	-	-	-	-	-		-	-	-	-
Ordospora colligata OC4	2.2905	-	-	-	-	-	-	-	-	-	-	-	-	-	-	-	-	-	-		-	-	-	-	-	-	-	-		-	-	-	-
Pseudoloma neurophilia	5.24841	11.1305	9.0735	0	0	0	0	0	25.5919	0	0	0	6.6364	0.0228	0	0	0.0213	38.3176	0	0	0	0	0	0	0	0	0	0	9.1556	0	0	0	0.0501
Rozella allomycis	11.8593	53.301	0	0	0	0	0	0	0	0	0	0	0	0.0705	0	0	0	14.4281	16.0468	0	16.1534	0	0	0	0	0	0	0	0	0	0	0	0
Spraguea lophii 42_110	4.98088	74.6208	0	0	0	0	0	0	17.7314	0	0	0	0	0	0	0	0	4.772	0	0	0	0	0	0	0	0	0	2.8757	0	0	0	0	0
Spraguea lophii Celtic Deep	5.76477	98.0299	0	0	0	0	0	0	0	0	0	0	0	0	0	0	0	1.97	0	0	0	0	0	0	0	0	0	0	0	0	0	0	0
Spraguea lophii EM120	5.76477	98.2194	0	0	0	0	0	0	0	0	0	0	0	0	0	0	0	0.0253	0	0	0	0	0	0	0	0	0	1.7552	0	0	0	0	0
Spraguea lophii North Atlantic	5.85001	90.9481	0	0	0	0	0	0	0	0	0	0	0	0	0	0	0	6.287	0	0	0	0	0	0	0	0	0	2.7648	0	0	0	0	0
Spraguea lophii RA12034	5.80224	95.4852	0	0	0	0	0	0	0	0	0	0	0	0	0	0	0	0.0513	0	0	0	0	0	0	0	0	0	4.4633	0	0	0	0	0
Trachipleistophora hominis	8.49818	77.1507	0	0	0	0	0	0	0	0	0	0	5.7985	0	0	0	0	0	0.2094	0	0	0	0	0	0	16.8411	0	0	0	0	0	0	0
Vavraia culicis	6.11869	3.6045	0	0	0	0	0	0	0	0	0	0	0	96.1678	0	0	0	0	0.1084	0	0	0	0.1191	0	0	0	0	0	0	0	0	0	0
Vittaforma corneae	3.21352	100	0	0	0	0	0	0	0	0	0	0	0	0	0	0	0	0	0	0	0	0	0	0	0	0	0	0	0	0	0	0	0
