# Supplementary material for: Transposable element abundance correlates with mode of transmission in microsporidian parasites
Source: Mob DNA. 2020 Jun 23;11:19. doi: 10.1186/s13100-020-00218-8 (PMC7313128; doi:10.1186/s13100-020-00218-8)
Supplement: Supplementary file 6 — Additional file 6. Results of BLASTp searches for proteins involved in genome defense mechanisms against TEs. [file 13100_2020_218_MOESM6_ESM.xlsx]

## Sheet: Planilha1
Additonal file 6: Results of BLASTp searches for proteins involved in genome defense mechanisms against TEs.
Lineage	Dicer (A0A4Q9LBM7)	Argonaute (A0A4Q9L0B4)	RNA-dependent RNA polymerase (Q1K6C4)	DNA repair protein RAD51 (Q1K929)	DNA repair protein RAD52 (Q9HGI2)	DNA repair protein Rad54 (Q9P978)	Replication protein A (Q1K7R9)	RNA helicase (Q7S3A3)	Masc1 (Methyltransferase from Ascobolus 1) (O13369)	RID (RIP defective) (V5INW3)
Amphiamblys sp.	0	0	0	2	1	7	2	3	0	0
Anncaliia algerae PRA109	2	0	1	5	1	12	4	3	0	0
Anncaliia algerae PRA339	1	4	1	2	1	7	1	2	0	0
Anncaliia algerae Undeen	5	7	2	7	3	18	6	7	0	0
Edhazardia aedis	3	1	1	1	1	8	1	5	0	0
Encephalitozoon cuniculi EC1	0	0	0	1	1	6	1	3	0	0
Encephalitozoon cuniculi EC2	0	0	0	1	1	6	1	2	0	0
Encephalitozoon cuniculi EC3	0	0	0	1	1	6	1	2	0	0
Encephalitozoon cuniculi EcunIII-L	0	0	0	1	1	6	1	2	0	0
Encephalitozoon cuniculi GB-M1	0	0	0	1	1	6	1	3	0	0
Encephalitozoon hellem	0	0	0	1	1	6	1	2	0	0
Encephalitozoon intestinalis	0	0	0	1	1	6	1	2	0	0
Encephalitozoon romaleae	0	0	0	1	1	7	1	2	0	0
Enterocytozoon bieneusi	0	0	0	1	0	4	1	1	0	0
Enterocytozoon hepatopenaei	2	1	1	1	1	6	1	0	0	0
Enterospora canceri	1	1	2	1	1	6	1	0	0	0
Hamiltosporidium magnivora BE-OM-2	2	2	1	3	1	10	1	4	0	0
Hamiltosporidium magnivora IL-BN-2	1	1	1	2	1	9	1	4	0	0
Hamiltosporidium tvaerminnensis FI-OER-3-3	1	1	1	3	1	11	1	4	0	0
Hamiltosporidium tvaerminnensis IL-G-3	1	1	2	2	1	11	1	6	0	0
Hepatospora eriocheir Canceri	2	0	1	1	1	4	1	1	0	0
Hepatospora eriocheir GB1	2	1	1	1	1	5	1	1	0	0
Mitosporidium daphniae	1	1	0	2	1	8	1	2	0	0
Nematocida displodere	0	0	0	1	1	8	1	2	0	0
Nematocida parisii ERTm1	0	0	0	1	1	8	1	2	0	0
Nematocida parisii ERTm3	0	0	0	1	1	8	1	2	0	0
Nematocida sp. 1 ERTm2	0	0	0	1	1	9	1	2	0	0
Nematocida sp. ERTm5	0	0	0	1	1	8	1	2	0	0
Nematocida sp. 1 ERTm6	0	0	0	1	1	10	1	2	0	0
Nosema apis BRL 01	4	3	1	2	1	10	1	3	0	0
Nosema bombycis CQ1	1	1	0	3	3	4	1	2	0	0
Nosema ceranae BRL01	1	1	0	2	1	5	1	2	0	0
Nosema ceranae PA08	1	1	1	2	1	5	1	2	0	0
Ordospora colligata FI-SK-17-1	0	0	0	1	1	6	1	0	0	0
Ordospora colligata GB-EP-1	0	0	0	1	1	6	1	0	0	0
Ordospora colligata NO-V-7	0	0	0	1	1	6	1	0	0	0
Ordospora colligata OC4	0	0	0	1	1	6	1	0	0	0
Pseudoloma neurophilia	1	2	1	1	1	9	1	1	0	0
Rozella allomycis	2	2	1	3	1	17	4	8	0	0
Spraguea lophii 42_110	1	1	0	2	1	6	1	2	0	0
Spraguea lophii Celtic Deep	1	1	1	2	1	7	1	3	0	0
Spraguea lophii EM120	1	1	1	2	1	7	1	3	0	0
Spraguea lophii North Atlantic	1	1	1	2	1	7	1	4	0	0
Spraguea lophii RA12034	1	1	1	2	1	7	1	4	0	0
Trachipleistophora hominis	2	1	1	2	1	7	1	3	0	0
Vavraia culicis	1	1	1	2	1	7	1	3	0	0
Vittaforma corneae	1	1	1	1	1	7	1	2	0	0
