# Supplementary material for: Transposable element abundance correlates with mode of transmission in microsporidian parasites
Source: Mob DNA. 2020 Jun 23;11:19. doi: 10.1186/s13100-020-00218-8 (PMC7313128; doi:10.1186/s13100-020-00218-8)
Supplement: Supplementary file 9 — Additional file 9. Known transmission modes of the microsporidia included in our study. [file 13100_2020_218_MOESM9_ESM.xlsx]

## Sheet: Planilha1
Additional file 9: Transmission modes of the microsporidia included in the study. ? = lack of information about transmission mode in the literature; HV = horizontal and vertical transmission; H = horizontal transmission; HS = horizontal and sexual transmission.
Lineage	Transmission mode	References	Statistical group
Amphiamblys sp.	?	-	Not included in the statistical test
Anncaliia algerae PRA109	HV	1, 4, 19	2
Anncaliia algerae PRA339	HV
Anncaliia algerae Undeen	HV
Edhazardia aedis	HV
Encephalitozoon cuniculi EC1	H	2, 7, 8, 10, 11	1
Encephalitozoon cuniculi EC2	H
Encephalitozoon cuniculi EC3	H
Encephalitozoon cuniculi EcunIII-L	H
Encephalitozoon cuniculi GB-M1	H
Encephalitozoon hellem	H
Encephalitozoon intestinalis	H
Encephalitozoon romaleae	H
Enterocytozoon bieneusi	H
Enterocytozoon hepatopenaei	H	9, 16, 18
Enterospora canceri	?	-	Not included in the statistical test
Hamiltosporidium magnivora BE-OM-2	V?	20.25	2
Hamiltosporidium magnivora IL-BN-2	V?
Hamiltosporidium tvaerminnensis FI-OER-3-3	HV
Hamiltosporidium tvaerminnensis IL-G-3	HV
Hepatospora eriocheir Canceri	?	-	Not included in the statistical test
Hepatospora eriocheir GB1	?	-	Not included in the statistical test
Mitosporidium daphniae	H	24	1
Nematocida displodere	H	21
Nematocida parisii ERTm1	H
Nematocida parisii ERTm3	H
Nematocida sp. 1 ERTm2	H
Nematocida sp. ERTm5	H
Nematocida sp. 1 ERTm6	H
Nosema apis BRL 01	HS	15	2
Nosema bombycis CQ1	HV	6
Nosema ceranae BRL01	HS	15
Nosema ceranae PA08	HS	15
Ordospora colligata FI-SK-17-1	H	13	1
Ordospora colligata GB-EP-1	H
Ordospora colligata NO-V-7	H
Ordospora colligata OC4	H
Pseudoloma neurophilia	HV	17	2
Rozella allomycis	?		Not included in the statistical test
Spraguea lophii 42_110	H	5	1
Spraguea lophii Celtic Deep	H
Spraguea lophii EM120	H
Spraguea lophii North Atlantic	H
Spraguea lophii RA12034	H
Trachipleistophora hominis	?		Not included in the statistical test
Vavraia culicis	H	14	1
Vittaforma corneae	?		Not included in the statistical test
1. Anthony DW, Lotzkar MD, Avery SW. 1978. Fecundity and longevity of Anopheles albimanus exposed at each larval instar to spores of Nosema algerae. 116–121.
2. Baneux PJR, Pognan F. 2003. In utero transmission of Encephalitozoon cuniculi strain type I in rabbits. Lab. Anim. 37:132–138. doi: 10.1258/00236770360563778.
3. BECNEL JJ, SPRAGUE V, FUKUDA T, HAZARD EI. 1989. Development of Edhazardia aedis (Kudo, 1930) N. G., N. Comb. (Microsporida: Amblyosporidae) in the Mosquito Aedes aegypti (L.) (Diptera: Culicidae). J. Protozool. 36:119–130. doi: 10.1111/j.1550-7408.1989.tb01057.x.
4. Canning E, Hulls RH. 1970. A Microsporidan Infection of Anopheles gambiae Giles, from Tanzania, Interpretation of Its Mode of Transmission and Notes on Nosema Infections in Mosquitoes. J Protozool. 17:531–539.
5. Freeman MA et al. 2011. Spraguea (Microsporida: Spraguidae) infections in the nervous system of the Japanese anglerfish, Lophius litulon (Jordan), with comments on transmission routes and host pathology. J. Fish Dis. 34:445–452. doi: 10.1111/j.1365-2761.2011.01255.x.
6. Han MS, Watanabe H. 1988. Transovarial transmission of two microsporidia in the silkworm, Bombyx mori, and disease occurrence in the progeny population. J. Invertebr. Pathol. 51:41–45. doi: 10.1016/0022-2011(88)90086-9.
7. Hunt RD, King NW, Foster HL. 1972. Encephalitozoonosis: Evidence for vertical transmission. J. Infect. Dis. 126:212–214. doi: 10.1093/infdis/126.2.212.
8. Juan-Sallés C et al. 2006. Disseminated encephalitozoonosis in captive, juvenile, cotton-top (Saguinus oedipus) and neonatal emperor (Saguinus imperator) tamarins in North America. Vet. Pathol. 43:438–446. doi: 10.1354/vp.43-4-438.
9. Karthikeyan K, Sudhakaran R. 2019. Experimental horizontal transmission of Enterocytozoon hepatopenaei in post-larvae of whiteleg shrimp, Litopenaeus vannamei. J. Fish Dis. 42:397–404. doi: 10.1111/jfd.12945.
10. Ozkan O, Karagoz A, Kocak N. 2019. First molecular evidence of ocular transmission of Encephalitozoonosis during the intrauterine period in rabbits. Parasitol. Int. 71:1–4. doi: 10.1016/j.parint.2019.03.006.
11. Patterson-Kane JC, Caplazi P, Rurangirwa F, Tramontin RR, Wolfsdorf K. 2003. Encephalitozoon cuniculi placentitis and abortion in a Quarterhorse mare. J. Vet. Diagnostic Investig. 15:57–59. doi: 10.1177/104063870301500113.
12. Peng Y, Grassl J, Millar AH, Baer B. 2016. Seminal fluid of honeybees contains multiple mechanisms to combat infections of the sexually transmitted pathogen nosema apis. Proc. R. Soc. B Biol. Sci. 283. doi: 10.1098/rspb.2015.1785.
13. Pombert JF, Haag KL, Beidas S, Ebert D, Keeling PJ. 2015. The Ordospora colligata genome: Evolution of extreme reduction in microsporidia and host-to-parasite horizontal gene transfer. MBio. 6. doi: 10.1128/mBio.02400-14.
14. Rivero A, Agnew P, Bedhomme S, Sidobre C, Michalakis Y. 2007. Resource depletion in Aedes aegypti mosquitoes infected by the microsporidia Vavraia culicis. Parasitology. 134:1355–1362. doi: 10.1017/S0031182007002703.
15. Roberts KE, Evison SEF, Baer B, Hughes WOH. 2015. The cost of promiscuity: Sexual transmission of Nosema microsporidian parasites in polyandrous honey bees. Sci. Rep. 5:1–7. doi: 10.1038/srep10982.
16. Salachan PV, Jaroenlak P, Thitamadee S, Itsathitphaisarn O, Sritunyalucksana K. 2017. Laboratory cohabitation challenge model for shrimp hepatopancreatic microsporidiosis (HPM) caused by Enterocytozoon hepatopenaei (EHP). BMC Vet. Res. 13:1–7. doi: 10.1186/s12917-016-0923-1.
17. Sanders JL, Watral V, Clarkson K, Kent ML. 2013. Verification of Intraovum Transmission of a Microsporidium of Vertebrates: Pseudoloma neurophilia Infecting the Zebrafish, Danio rerio. PLoS One. 8. doi: 10.1371/journal.pone.0076064.
18. Tang KFJ et al. 2016. Dense populations of the microsporidian Enterocytozoon hepatopenaei (EHP) in feces of Penaeus vannamei exhibiting white feces syndrome and pathways of their transmission to healthy shrimp. J. Invertebr. Pathol. 140:1–7. doi: 10.1016/j.jip.2016.08.004.
19. Vavra J, Undeen AH. 1970. Nosema algerae n. sp. (Cnidospora, Microsporida) a Pathogen in a Laboratory Colony of Anopheles stephensi Liston (Diptera, Culicidae). J Protozool. 17:240–249.
20. Vizoso DB, Ebert D. 2004. Within-host dynamics of a microsporidium with horizontal and vertical transmission: Octosporea bayeri in Daphnia magna. Parasitology. 128:31–38. doi: 10.1017/S0031182003004293.
21. Bakowski MA, Luallen, RJ, Troemel, ER. 2014. Microsporidia Infections in Caenorhabditis elegans and Other Nematodes. In: Weiss LM, Becnel JJ, editors. Microsporidia: Pathogens of Opportunity. Ames: John Wiley & Sons. p. 341–355.
22. Zilio G, Thiévent K, Koella JC. 2018. Host genotype and environment affect the trade-off between horizontal and vertical transmission of the parasite Edhazardia aedis. BMC Evol. Biol. 18:1–9. doi: 10.1186/s12862-018-1184-3.
23. Didier ES. 2014. Mammalian Animal Models of Human Microsporidiosis. In: Weiss LM, Becnel JJ, editors. Microsporidia: Pathogens of Opportunity. Ames: John Wiley & Sons. p. 327–334.
24. Haag KL et al. 2014. Evolution of a morphological novelty occurred before genome compaction in a lineage of extreme parasites. Proc Natl Acad Sci U S A. 111:15480–15485.
25. Haag KL, Traunecker E, Ebert D. 2013. Single-nucleotide polymorphismsof two closely related microsporidian parasites suggest a clonal pop-ulation expansion after the last glaciation. Mol Ecol. 22(2):314–326.25
